# Supplementary material for: Haloperidol, Olanzapine, and Risperidone Induce Morphological Changes in an In Vitro Model of Human Hippocampal Neurogenesis
Source: Biomolecules. 2024 Jun 13;14(6):688. doi: 10.3390/biom14060688 (PMC11201986; doi:10.3390/biom14060688)
Supplement: Supplementary file 1 [file biomolecules-14-00688-s001.zip]

Archive with 1 entries (1 files):
- biomolecules-3006956-supplementary.pdf
